# Supplementary material for: Evolution of the interactions between GII.4 noroviruses and histo-blood group antigens: Insights from experimental and computational studies
Source: PLoS Pathog. 2021 Jul 12;17(7):e1009745. doi: 10.1371/journal.ppat.1009745 (PMC8297928; doi:10.1371/journal.ppat.1009745)
Supplement: S1 Data — (XLSX) [file ppat.1009745.s004.xlsx]

## Sheet: Figure 2A
The binding abilities (OD values) of the VLPs of the nine representative GII.4 strains to the type A HBGA
VLP Concentration (µg/ml)	US 95/96	Farmington hills	Hunter	2006a	2008	New Orleans	sydney	Hong Kong	GII.P16/GII.4
7.2	0.115	0.195	0.269	1.848	1.121	1.877	2.564	2.533	2.017
2.4	0.153	0.158	0.199	1.958	0.909	1.858	2.493	2.211	1.826
0.8	0.084	0.103	0.126	1.365	0.479	1.483	2.22	1.674	1.651
0.267	0.072	0.088	0.111	0.833	0.241	1.041	1.44	0.976	1.053
0.089	0.062	0.075	0.096	0.542	0.14	0.605	0.784	0.63	0.658
0.03	0.059	0.078	0.085	0.246	0.091	0.265	0.37	0.26	0.267
0.01	0.058	0.078	0.077	0.15	0.07	0.143	0.193	0.137	0.168
0.003	0.059	0.075	0.073	0.104	0.068	0.086	0.119	0.093	0.105

## Sheet: Figure 2B
The binding abilities (OD values) of the VLPs of the nine representative GII.4 strains to the type B HBGA
VLP Concentration (µg/ml)	US 95/96	Farmington hills	Hunter	2006a	2008	New Orleans	sydney	Hong Kong	GII.P16/GII.4
7.2	0.209	0.124	0.145	1.006	0.348	1.275	1.887	1.591	1.051
2.4	0.155	0.106	0.135	1.163	0.198	0.675	1.37	1.128	0.599
0.8	0.121	0.107	0.119	0.811	0.165	0.549	1.016	0.781	0.5
0.267	0.1	0.089	0.109	0.664	0.128	0.403	0.898	0.469	0.311
0.089	0.093	0.084	0.104	0.37	0.097	0.323	0.417	0.302	0.223
0.03	0.082	0.087	0.096	0.214	0.083	0.172	0.211	0.144	0.12
0.01	0.08	0.084	0.092	0.118	0.09	0.107	0.133	0.102	0.09
0.003	0.097	0.073	0.082	0.092	0.072	0.088	0.098	0.081	0.074

## Sheet: Figure 2C
The binding abilities (OD values) of the VLPs of the nine representative GII.4 strains to the type H1 HBGA
VLP Concentration (µg/ml)	US 95/96	Farmington hills	Hunter	2006a	2008	New Orleans	sydney	Hong Kong	GII.P16/GII.4
7.2	0.154	0.256	1.077	1.497	0.949	1.747	2.399	2.201	2.513
2.4	0.117	0.149	0.748	1.273	0.495	1.188	2.281	1.654	2.435
0.8	0.093	0.094	0.403	0.906	0.3	0.75	1.927	0.936	2.023
0.267	0.076	0.077	0.214	0.643	0.177	0.493	1.403	0.608	1.958
0.089	0.067	0.055	0.152	0.302	0.139	0.335	0.941	0.348	1.336
0.03	0.065	0.061	0.1	0.213	0.096	0.145	0.328	0.186	0.41
0.01	0.062	0.055	0.076	0.12	0.09	0.098	0.212	0.091	0.214
0.003	0.056	0.045	0.066	0.068	0.065	0.069	0.101	0.068	0.111

## Sheet: Figure 2D
The binding abilities (OD values) of the VLPs of the nine representative GII.4 strains to the type H3 HBGA
VLP Concentration (µg/ml)	US 95/96	Farmington hills	Hunter	2006a	2008	New Orleans	sydney	Hong Kong	GII.P16/GII.4
7.2	0.363	0.366	1.307	1.657	1.057	2.386	2.657	2.12	2.527
2.4	0.21	0.263	0.683	1.419	0.578	1.788	2.618	1.518	2.307
0.8	0.126	0.13	0.367	0.913	0.299	1.405	2.445	1.511	1.984
0.267	0.098	0.112	0.266	0.748	0.234	0.724	1.889	0.875	2.182
0.089	0.077	0.095	0.151	0.357	0.104	0.33	0.709	0.388	1.386
0.03	0.072	0.087	0.105	0.191	0.087	0.191	0.237	0.182	0.468
0.01	0.06	0.082	0.081	0.125	0.073	0.13	0.187	0.111	0.227
0.003	0.061	0.077	0.061	0.077	0.058	0.091	0.111	0.082	0.125

## Sheet: Figure 2E
The binding abilities (OD values) of the VLPs of the nine representative GII.4 strains to the type H2 HBGA
VLP Concentration (µg/ml)	US 95/96	Farmington hills	Hunter	2006a	2008	New Orleans	sydney	Hong Kong	GII.P16/GII.4
7.2	0.079	0.08	0.125	0.432	0.122	0.313	1.282	0.836	0.402
2.4	0.074	0.082	0.101	0.365	0.107	0.236	0.99	0.601	0.295
0.8	0.073	0.092	0.096	0.297	0.101	0.175	0.811	0.335	0.195
0.267	0.072	0.086	0.094	0.197	0.096	0.133	0.423	0.235	0.142
0.089	0.073	0.094	0.095	0.153	0.096	0.109	0.243	0.149	0.101
0.03	0.064	0.076	0.085	0.113	0.095	0.096	0.14	0.103	0.083
0.01	0.069	0.074	0.087	0.095	0.097	0.087	0.103	0.082	0.076
0.003	0.062	0.06	0.07	0.072	0.075	0.073	0.078	0.066	0.067

## Sheet: Figure 2F
The binding abilities (OD values) of the VLPs of the nine representative GII.4 strains to the type Lea HBGA
VLP Concentration (µg/ml)	US 95/96	Farmington hills	Hunter	2006a	2008	New Orleans	sydney	Hong Kong	GII.P16/GII.4
7.2	0.061	0.139	0.061	0.288	0.177	0.252	0.594	0.501	0.372
2.4	0.055	0.112	0.064	0.239	0.12	0.144	0.242	0.282	0.221
0.8	0.064	0.079	0.076	0.171	0.101	0.119	0.177	0.166	0.159
0.267	0.065	0.065	0.075	0.129	0.09	0.098	0.116	0.16	0.107
0.089	0.067	0.063	0.076	0.12	0.084	0.118	0.093	0.107	0.086
0.03	0.058	0.08	0.072	0.088	0.072	0.093	0.072	0.08	0.073
0.01	0.054	0.083	0.071	0.077	0.065	0.097	0.071	0.074	0.067
0.003	0.071	0.044	0.054	0.057	0.047	0.071	0.054	0.056	0.055

## Sheet: Figure 2G
The binding abilities (OD values) of the VLPs of the nine representative GII.4 strains to the type Lex HBGA
VLP Concentration (µg/ml)	US 95/96	Farmington hills	Hunter	2006a	2008	New Orleans	sydney	Hong Kong	GII.P16/GII.4
7.2	0.071	0.201	0.065	0.848	0.387	0.291	2.223	1.42	2.327
2.4	0.064	0.131	0.063	0.735	0.225	0.223	1.943	1.058	2.218
0.8	0.066	0.104	0.064	0.594	0.155	0.185	1.669	0.702	1.82
0.267	0.062	0.082	0.067	0.338	0.112	0.139	1.06	0.378	1.306
0.089	0.062	0.073	0.06	0.221	0.088	0.09	0.587	0.185	0.815
0.03	0.058	0.063	0.059	0.125	0.071	0.071	0.275	0.098	0.383
0.01	0.054	0.062	0.06	0.078	0.063	0.064	0.127	0.071	0.158
0.003	0.047	0.056	0.052	0.064	0.055	0.049	0.079	0.057	0.094

## Sheet: Figure 2H
The binding abilities (OD values) of the VLPs of the nine representative GII.4 strains to the type Ley HBGA
VLP Concentration (µg/ml)	US 95/96	Farmington hills	Hunter	2006a	2008	New Orleans	sydney	Hong Kong	GII.P16/GII.4
7.2	0.188	0.212	0.645	1.416	0.863	1.725	2.239	1.617	2.332
2.4	0.106	0.147	0.496	1.208	0.58	1.452	2.03	1.111	2.059
0.8	0.085	0.095	0.305	0.864	0.338	1.014	1.628	0.74	1.591
0.267	0.066	0.07	0.151	0.466	0.156	0.53	0.929	0.341	1.044
0.089	0.057	0.064	0.096	0.209	0.092	0.281	0.463	0.169	0.585
0.03	0.051	0.058	0.07	0.106	0.067	0.132	0.21	0.084	0.292
0.01	0.051	0.056	0.057	0.078	0.06	0.089	0.105	0.056	0.152
0.003	0.067	0.046	0.048	0.054	0.055	0.063	0.06	0.039	0.088

## Sheet: Figure 2I
The binding abilities (OD values) of the VLPs of the nine representative GII.4 strains to the type Leb HBGA
VLP Concentration (µg/ml)	US 95/96	Farmington hills	Hunter	2006a	2008	New Orleans	sydney	Hong Kong	GII.P16/GII.4
7.2	0.278	0.321	0.946	1.539	1.039	1.736	2.459	2.102	2.443
2.4	0.163	0.196	0.655	1.251	0.532	1.482	2.309	1.663	2.509
0.8	0.103	0.116	0.415	0.927	0.307	1.244	2.066	1.207	2.262
0.267	0.08	0.089	0.225	0.519	0.191	0.812	1.635	0.646	1.856
0.089	0.07	0.084	0.142	0.366	0.119	0.368	0.505	0.237	1.214
0.03	0.069	0.081	0.096	0.166	0.09	0.208	0.277	0.132	0.391
0.01	0.061	0.071	0.084	0.124	0.08	0.129	0.12	0.069	0.224
0.003	0.05	0.055	0.065	0.071	0.062	0.074	0.071	0.057	0.106

## Sheet: Figure 4B
Upper sub-figure: The binding free energy, along with the standard error of the mean (SEM), for the various GII.4 strains interacted with type A HBGA							Lower sub-figure: The binding free energy, along with the standard error of the mean (SEM), for the various GII.4 strains interacted with type Ley HBGA
NoV strains	Binding Free Energy (kcal/mol)	Stdard error of the mean (SEM)					NoV strains	Binding Free Energy (kcal/mol)	Stdard error of the mean (SEM)
US 95/96	-29.0669	0.3971					US 95/96	-36.1735	0.3926
Farmington Hills	-31.7894	0.3243					Farmington Hills	-36.407	0.4586
Sydney	-34.9049	0.3436					Sydney	-39.9082	0.3085
Hong Kong	-34.7983	0.3526					Hong Kong	-39.9122	0.3168
GII.P16/GII.4	-34.6465	0.3331					GII.P16/GII.4	-39.9631	0.3352
The binding free energy for each of the 100 snapshots extracted from the MD simulation (kcal/mol)							The binding free energy for each of the 100 snapshots extracted from the MD simulation (kcal/mol)
Snapshot	US 95/96	Farmington Hills	Sydney	Hong Kong	GII.P16/GII.4		Snapshot	US 95/96	Farmington Hills	Sydney	Hong Kong	GII.P16/GII.4
0	-23.6561	-29.7838	-36.6063	-37.3616	-36.3361		0	-38.7284	-37.0141	-40.7868	-40.4974	-33.5907
1	-25.5833	-27.5693	-36.252	-29.143	-28.2732		1	-34.5316	-38.7438	-43.8745	-38.1806	-36.6043
2	-26.5219	-27.8255	-34.531	-35.7617	-37.0518		2	-37.8372	-43.6436	-45.165	-46.7489	-42.791
3	-32.8653	-32.9397	-35.5349	-32.081	-35.5919		3	-36.3122	-32.0454	-42.8508	-37.7344	-40.6573
4	-27.7984	-27.9615	-33.8069	-33.2951	-32.2646		4	-32.2948	-37.1909	-39.9382	-35.657	-35.4456
5	-24.217	-21.7379	-39.9541	-33.7882	-35.4718		5	-35.8272	-39.7329	-44.8947	-37.7754	-39.9178
6	-28.0232	-31.1572	-38.3745	-34.9408	-33.5015		6	-44.5708	-36.8045	-38.489	-40.5737	-35.0859
7	-30.1549	-30.4205	-31.6473	-32.3412	-36.7509		7	-36.5023	-44.9057	-41.817	-39.6346	-40.724
8	-32.0751	-24.526	-37.4027	-30.0739	-35.2457		8	-40.0945	-38.3366	-38.3638	-37.8005	-36.4305
9	-29.5546	-22.9789	-38.0957	-26.8364	-33.0311		9	-38.4881	-37.2691	-43.5419	-43.2271	-38.2233
10	-29.6789	-29.0944	-41.574	-38.8517	-35.7253		10	-35.6754	-39.5463	-41.1133	-34.0574	-40.876
11	-27.0548	-30.7346	-43.1545	-39.6657	-34.726		11	-28.973	-42.1915	-42.6068	-44.5512	-42.1408
12	-30.3876	-25.6383	-40.5585	-35.6317	-33.7929		12	-32.0853	-39.5948	-37.033	-41.9592	-37.049
13	-24.1417	-28.8853	-41.0914	-36.7307	-31.3572		13	-32.2491	-36.5311	-44.5707	-45.7888	-39.3148
14	-29.8249	-35.3317	-33.8236	-36.4353	-31.2262		14	-32.2921	-38.4197	-39.2772	-37.5564	-35.5179
15	-32.2286	-29.5555	-29.4439	-39.3681	-33.5166		15	-40.2664	-43.1448	-36.3542	-42.5127	-42.0565
16	-30.4192	-30.5167	-40.7494	-42.1738	-39.3846		16	-43.1166	-41.8082	-37.5182	-42.4013	-39.8615
17	-25.5979	-30.0165	-30.8242	-35.7048	-38.6728		17	-35.6802	-37.1679	-35.8373	-35.3326	-36.4111
18	-31.2193	-29.511	-29.1069	-41.5964	-34.7108		18	-33.5705	-33.9324	-35.6826	-38.39	-34.2375
19	-30.3836	-34.5917	-35.3786	-35.5987	-31.9769		19	-39.4468	-33.5066	-39.1829	-37.2142	-39.5828
20	-27.8221	-29.3622	-30.5362	-41.7956	-39.4084		20	-28.3338	-39.4795	-40.3465	-36.0211	-37.3182
21	-30.1095	-29.3364	-33.4113	-34.5409	-37.7659		21	-42.4161	-36.279	-38.0775	-43.3617	-38.8405
22	-34.4892	-27.2761	-35.7245	-35.4496	-36.5182		22	-49.6506	-37.5068	-40.9092	-38.714	-36.2373
23	-26.5498	-31.7766	-38.0627	-41.1765	-38.1476		23	-35.6591	-46.0996	-38.5349	-36.6146	-41.1174
24	-28.3302	-34.7463	-35.0397	-33.709	-37.8538		24	-26.4484	-42.3826	-41.7809	-39.3649	-40.4246
25	-35.327	-31.671	-33.3342	-31.2621	-35.3339		25	-37.6186	-50.4704	-36.8212	-35.2265	-34.6343
26	-29.2862	-30.1101	-34.2246	-32.5101	-30.8088		26	-34.1842	-41.4034	-43.0128	-40.5298	-47.0337
27	-32.2724	-27.9646	-35.4832	-32.5069	-28.7776		27	-31.0527	-46.1422	-44.7301	-36.9165	-44.2346
28	-29.5529	-32.5176	-36.1359	-32.4004	-25.9563		28	-38.798	-33.723	-36.6942	-42.0833	-39.6339
29	-23.3993	-30.4418	-31.1287	-28.709	-35.5658		29	-40.4341	-40.9435	-34.6385	-41.104	-32.0286
30	-28.6703	-27.0304	-35.3188	-40.1029	-33.5462		30	-29.1338	-43.3358	-39.2303	-41.8013	-36.0434
31	-28.9228	-27.3732	-34.3364	-34.2501	-35.1722		31	-34.9818	-41.703	-41.2267	-44.8706	-32.9901
32	-25.704	-35.3427	-31.3108	-36.6018	-36.3197		32	-37.2587	-33.866	-36.4432	-42.2835	-43.6174
33	-27.3787	-30.8199	-35.1704	-38.4776	-37.7756		33	-36.4829	-36.4416	-46.4694	-37.5422	-37.865
34	-27.9501	-28.9125	-35.0923	-34.5453	-40.7852		34	-42.3906	-34.9738	-40.8192	-40.9119	-44.1127
35	-32.6366	-29.404	-32.1194	-30.8733	-32.7465		35	-34.6644	-30.0365	-37.7713	-42.0335	-37.3256
36	-26.2236	-31.5526	-33.7259	-31.9827	-31.124		36	-32.6999	-32.4913	-38.4983	-39.4086	-40.1836
37	-26.2124	-31.4707	-28.9662	-33.0059	-33.2888		37	-32.8364	-25.9897	-42.6018	-34.4751	-42.7254
38	-28.3576	-31	-32.6261	-36.5666	-39.9693		38	-36.5981	-33.5399	-42.5608	-31.7446	-40.6557
39	-23.8858	-29.1649	-34.8844	-38.4925	-33.6196		39	-35.437	-36.9913	-41.064	-35.0346	-36.1586
40	-27.0988	-30.0264	-28.4378	-36.198	-35.6481		40	-30.0426	-37.7471	-39.4326	-46.5545	-44.3418
41	-28.3924	-35.185	-36.7441	-29.8557	-37.1299		41	-31.5609	-42.3037	-36.3577	-40.3083	-44.5042
42	-27.6362	-30.4884	-35.6979	-35.9476	-29.3533		42	-35.5843	-33.3701	-38.6655	-41.232	-40.5869
43	-24.5399	-31.0367	-33.0627	-36.2809	-33.8424		43	-37.2108	-31.568	-37.7217	-40.4961	-46.4705
44	-27.7487	-37.7506	-35.4267	-38.7602	-40.4648		44	-38.016	-37.5331	-37.6249	-40.0429	-45.7446
45	-28.3852	-38.5121	-33.4053	-39.1634	-32.4664		45	-35.5013	-33.9468	-39.3522	-36.9513	-41.7266
46	-26.2542	-29.7428	-36.5308	-34.7136	-28.2539		46	-34.3428	-33.6557	-39.0276	-42.1666	-36.2135
47	-34.5988	-30.7817	-35.7712	-37.0731	-34.8419		47	-38.8419	-42.4143	-34.55	-37.9104	-42.898
48	-25.3201	-34.2937	-33.4541	-35.1298	-34.7722		48	-36.7022	-45.4647	-39.7661	-36.6102	-35.1997
49	-36.8173	-36.1584	-31.6886	-39.6546	-40.5095		49	-34.7412	-38.7606	-40.362	-36.1695	-40.2557
50	-22.5222	-35.5029	-34.2969	-29.8747	-36.3024		50	-34.0231	-32.049	-43.8918	-36.6711	-35.6581
51	-27.0086	-28.959	-33.0722	-31.9045	-36.1091		51	-34.6404	-39.6179	-43.6838	-42.9335	-39.6591
52	-30.1799	-32.106	-33.2344	-37.2279	-31.9624		52	-33.1603	-31.5235	-38.0764	-37.8488	-41.6909
53	-33.1627	-37.9439	-28.8939	-38.0591	-34.2778		53	-41.5251	-30.0468	-28.2848	-36.134	-36.3769
54	-31.2889	-36.5677	-33.6741	-35.1963	-38.5571		54	-32.1422	-33.0243	-38.9058	-41.1286	-37.615
55	-29.7866	-33.482	-33.8036	-29.7803	-32.6537		55	-44.5508	-33.2783	-41.1103	-43.688	-43.1066
56	-28.5155	-32.2042	-31.7029	-29.7989	-31.6024		56	-36.1281	-32.8198	-39.2886	-43.992	-43.5155
57	-25.712	-29.4273	-31.7788	-35.4166	-33.5815		57	-42.9564	-35.7525	-42.4505	-40.1028	-40.479
58	-26.9264	-31.3335	-32.2795	-39.2673	-38.093		58	-40.8535	-33.3502	-42.0636	-36.4862	-40.9437
59	-26.0649	-34.9848	-31.7019	-39.2476	-31.2742		59	-35.5504	-37.0628	-43.5008	-37.837	-44.4248
60	-21.1143	-31.3825	-36.4179	-35.3262	-39.4257		60	-35.21	-33.5399	-42.141	-43.5231	-41.8327
61	-30.483	-34.0656	-30.4318	-33.4471	-32.5881		61	-35.8177	-38.8266	-35.5781	-41.0385	-40.3116
62	-26.8028	-33.7577	-33.7316	-39.4681	-35.8683		62	-41.5903	-29.5063	-42.8639	-39.5649	-37.5598
63	-34.4567	-38.1075	-36.5892	-38.9005	-33.0972		63	-40.7274	-33.5595	-39.2437	-45.7232	-43.0549
64	-34.6424	-28.5745	-35.1174	-34.447	-31.3479		64	-40.0241	-39.2213	-40.9539	-44.796	-42.2115
65	-33.3762	-35.1501	-28.4856	-27.4201	-34.1799		65	-33.5438	-40.2008	-40.8452	-35.2013	-41.9585
66	-30.2991	-30.7494	-35.7112	-36.401	-30.2958		66	-35.5181	-30.9084	-39.827	-34.2357	-37.0017
67	-30.1188	-32.0844	-34.3017	-35.2558	-31.856		67	-37.8893	-34.8529	-38.1232	-42.8898	-38.713
68	-31.2726	-34.0254	-36.5441	-35.7189	-36.0803		68	-35.5943	-27.5195	-41.6174	-42.912	-38.5885
69	-31.1538	-31.2827	-32.9949	-34.7255	-36.6937		69	-30.0709	-37.7692	-37.2655	-44.5163	-40.9734
70	-27.4465	-35.7609	-33.699	-38.3088	-32.7271		70	-34.4729	-36.405	-44.0861	-42.2664	-44.9751
71	-35.0167	-34.2173	-27.7468	-32.6961	-37.9723		71	-32.0401	-36.13	-41.4887	-44.1459	-42.27
72	-29.4117	-29.8991	-38.7049	-37.515	-33.0695		72	-36.5678	-37.7517	-38.9742	-43.3799	-40.9716
73	-32.3391	-32.0331	-37.5528	-28.4283	-33.8414		73	-35.7629	-38.0773	-43.3251	-42.1195	-44.1799
74	-28.1164	-31.7083	-35.1804	-38.1904	-38.3089		74	-37.6921	-30.9518	-36.2507	-40.6002	-42.6858
75	-30.3477	-35.9208	-32.0932	-33.7868	-41.2519		75	-32.8035	-34.3527	-44.0152	-32.858	-42.2677
76	-30.3157	-37.7084	-38.1433	-32.7524	-37.1761		76	-38.5418	-34.7311	-38.9301	-39.7221	-44.7595
77	-33.7278	-31.6413	-36.2494	-33.7911	-34.6388		77	-35.075	-37.821	-40.1756	-41.0371	-42.9522
78	-29.5385	-34.6329	-39.5239	-37.0674	-37.0325		78	-36.405	-35.535	-41.7313	-40.6023	-36.6714
79	-32.4192	-33.1675	-40.3988	-28.3834	-35.4114		79	-31.7733	-37.1427	-39.4683	-41.9283	-38.8672
80	-31.0046	-30.8408	-32.8118	-36.9734	-33.7575		80	-34.4841	-31.5038	-35.0247	-41.3278	-35.8197
81	-33.7895	-35.0913	-31.1078	-30.6314	-42.8667		81	-34.9499	-36.8876	-37.9786	-40.2264	-34.9756
82	-39.3667	-34.6027	-39.0336	-32.7033	-29.0403		82	-34.9383	-39.0438	-41.8074	-36.7084	-40.6897
83	-37.5153	-31.8932	-33.0118	-37.7988	-40.5288		83	-34.9032	-40.0482	-40.9472	-39.8613	-40.5452
84	-26.4927	-33.2985	-43.3745	-29.5517	-40.2848		84	-37.451	-37.4657	-40.2569	-38.0818	-39.563
85	-27.8094	-30.0962	-33.5345	-28.8364	-31.3122		85	-39.6305	-20.5915	-38.7508	-43.1348	-35.8805
86	-36.4165	-33.6625	-34.6066	-34.7026	-35.852		86	-28.9034	-35.7056	-33.8028	-42.003	-41.3912
87	-31.1723	-33.8022	-39.3105	-29.7468	-34.0287		87	-34.7577	-32.2434	-42.3049	-39.9908	-39.5026
88	-29.8994	-35.0944	-30.9079	-34.3273	-34.6381		88	-38.2087	-33.9968	-41.2947	-36.6802	-43.019
89	-34.562	-27.5162	-37.2029	-36.2184	-35.4449		89	-41.1673	-27.338	-37.0378	-39.1117	-43.5368
90	-26.3977	-30.6029	-41.9381	-37.7699	-35.6157		90	-36.7828	-34.4354	-32.585	-38.2324	-32.6817
91	-32.5256	-35.7814	-40.7419	-32.7546	-32.2049		91	-37.3128	-33.4948	-45.0705	-43.5002	-40.2348
92	-22.9135	-30.1992	-38.6714	-27.9836	-31.2949		92	-37.2372	-35.2241	-38.0604	-37.0665	-38.9675
93	-15.9025	-32.1878	-36.2016	-35.6279	-37.7067		93	-33.2163	-36.6879	-40.7214	-40.5495	-43.2939
94	-17.6028	-36.4058	-38.8265	-39.3489	-30.018		94	-38.0244	-32.637	-37.2055	-40.2696	-39.2708
95	-25.9573	-36.9908	-34.6456	-35.0836	-31.7651		95	-42.1314	-32.4072	-41.4812	-38.8413	-40.7423
96	-25.9207	-33.7693	-37.4181	-34.3409	-32.5059		96	-27.9984	-35.1373	-46.2159	-42.1625	-44.4899
97	-33.4744	-33.8139	-36.3732	-32.2903	-31.8015		97	-39.1209	-38.1527	-38.0123	-40.7264	-43.5086
98	-23.0244	-30.0482	-33.9797	-31.5287	-33.4958		98	-38.9555	-35.5422	-40.3931	-40.5578	-39.094
99	-30.1168	-32.8392	-27.9759	-34.6949	-26.8421		99	-36.3622	-36.7347	-39.7182	-36.224	-45.1915

[truncated: 6 more sheets: Figure 5A, Figure 5B, Figure 5C, Figure 5D, S1A Figure, S1B Figure]
